# Supplementary material for: The acute transcriptional response of the coral Acropora millepora to immune challenge: expression of GiMAP/IAN genes links the innate immune responses of corals with those of mammals and plants
Source: BMC Genomics. 2013 Jun 14;14:400. doi: 10.1186/1471-2164-14-400 (PMC3723955; doi:10.1186/1471-2164-14-400)
Supplement: Additional file 7 — Database accession information for all sequences used in the phylogenetic analyses. [file 1471-2164-14-400-S7.xls]

## Sheet: names
OriginalName	Org	OrgShort	Num	NewName
gi|145354526|ref|XP_001421534.1| predicted protein [Ostreococcus lucimarinus CCE9901]	Ostreococcus lucimarinus	Oluc	001	Oluc001
gi|145344995|ref|XP_001417009.1| predicted protein [Ostreococcus lucimarinus CCE9901]	Ostreococcus lucimarinus	Oluc	002	Oluc002
gi|167997153|ref|XP_001751283.1| predicted protein [Physcomitrella patens subsp. Patens]	Physcomitrella patens	Ppat	001	Ppat001
gi|168000276|ref|XP_001752842.1| predicted protein [Physcomitrella patens subsp. patens]	Physcomitrella patens	Ppat	002	Ppat002
gi|168035459|ref|XP_001770227.1| predicted protein [Physcomitrella patens subsp. patens]	Physcomitrella patens	Ppat	003	Ppat003
gi|168007232|ref|XP_001756312.1| predicted protein [Physcomitrella patens subsp. patens]	Physcomitrella patens	Ppat	004	Ppat004
gi|168037680|ref|XP_001771331.1| predicted protein [Physcomitrella patens subsp. patens]	Physcomitrella patens	Ppat	005	Ppat005
gi|168037678|ref|XP_001771330.1| predicted protein [Physcomitrella patens subsp. patens]	Physcomitrella patens	Ppat	006	Ppat006
gi|168019488|ref|XP_001762276.1| predicted protein [Physcomitrella patens subsp. patens]	Physcomitrella patens	Ppat	007	Ppat007
gi|168010057|ref|XP_001757721.1| predicted protein [Physcomitrella patens subsp. patens]	Physcomitrella patens	Ppat	008	Ppat008
gi|168025004|ref|XP_001765025.1| predicted protein [Physcomitrella patens subsp. patens]	Physcomitrella patens	Ppat	009	Ppat009
gi|168045653|ref|XP_001775291.1| predicted protein [Physcomitrella patens subsp. patens]	Physcomitrella patens	Ppat	010	Ppat010
gi|15220922|ref|NP_174657.1| avirulence-responsive family protein / avirulence induced gene (AIG1) family protein [Arabidopsis thaliana]	Arabidopsis thaliana	Atha	011	Atha011
gi|15217724|ref|NP_174655.1| avirulence-responsive family protein / avirulence induced gene (AIG1) family protein [Arabidopsis thaliana]	Arabidopsis thaliana	Atha	012	Atha012
gi|15217731|ref|NP_174658.1| AIG1 (AVRRPT2-INDUCED GENE 1); GTP binding [Arabidopsis thaliana]	Arabidopsis thaliana	Atha	013	Atha013
gi|79319153|ref|NP_001031137.1| avirulence-responsive protein, putative / avirulence induced gene protein, putative / AIG protein, putative [Arabidopsis thaliana]	Arabidopsis thaliana	Atha	014	Atha014
gi|15234855|ref|NP_192732.1| avirulence-responsive family protein / avirulence induced gene (AIG1) family protein [Arabidopsis thaliana]	Arabidopsis thaliana	Atha	015	Atha015
gi|18399081|ref|NP_564431.1| avirulence-responsive protein, putative / avirulence induced gene protein, putative / AIG protein, putative [Arabidopsis thaliana]	Arabidopsis thaliana	Atha	016	Atha016
gi|15217719|ref|NP_174652.1| avirulence-responsive protein, putative / avirulence induced gene protein, putative / AIG protein, putative [Arabidopsis thaliana]	Arabidopsis thaliana	Atha	017	Atha017
gi|15234871|ref|NP_192733.1| avirulence-responsive family protein / avirulence induced gene (AIG1) family protein [Arabidopsis thaliana]	Arabidopsis thaliana	Atha	018	Atha018
gi|15225799|ref|NP_180250.1| ATPP2-A3 (Phloem protein 2-A3); carbohydrate binding [Arabidopsis thaliana]	Arabidopsis thaliana	Atha	019	Atha019
gi|15217717|ref|NP_174651.1| avirulence-responsive protein, putative / avirulence induced gene protein, putative / AIG protein, putative [Arabidopsis thaliana]	Arabidopsis thaliana	Atha	020	Atha020
gi|15217720|ref|NP_174653.1| avirulence-responsive family protein / avirulence induced gene (AIG1) family protein [Arabidopsis thaliana]	Arabidopsis thaliana	Atha	021	Atha021
gi|15217704|ref|NP_174650.1| avirulence-responsive family protein / avirulence induced gene (AIG1) family protein [Arabidopsis thaliana]	Arabidopsis thaliana	Atha	022	Atha022
gi|15217675|ref|NP_174645.1| avirulence-responsive family protein / avirulence induced gene (AIG1) family protein [Arabidopsis thaliana]	Arabidopsis thaliana	Atha	023	Atha023
gi|15234852|ref|NP_192731.1| avirulence-responsive family protein / avirulence induced gene (AIG1) family protein [Arabidopsis thaliana]	Arabidopsis thaliana	Atha	024	Atha024
gi|15217702|ref|NP_174649.1| avirulence-responsive protein, putative / avirulence induced gene protein, putative / AIG protein, putative [Arabidopsis thaliana]	Arabidopsis thaliana	Atha	025	Atha025
gi|15238381|ref|NP_196119.1| TOC34 (TRANSLOCON AT THE OUTER ENVELOPE MEMBRANE OF CHLOROPLASTS 34); GTP binding [Arabidopsis thaliana]	Arabidopsis thaliana	Atha	026	Atha026
gi|15217705|ref|NP_171730.1| TOC33 (TRANSLOCON AT THE OUTER ENVELOPE MEMBRANE OF CHLOROPLASTS 33); GTP binding / GTPase/ protein binding [Arabidopsis thaliana]	Arabidopsis thaliana	Atha	027	Atha027
gi|186530047|ref|NP_199537.2| ATP binding / GTP binding / nucleoside-triphosphatase/ nucleotide binding [Arabidopsis thaliana]	Arabidopsis thaliana	Atha	028	Atha028
gi|79328239|ref|NP_001031912.1| chloroplast outer membrane protein, putative [Arabidopsis thaliana]	Arabidopsis thaliana	Atha	029	Atha029
gi|30687747|ref|NP_197530.2| chloroplast outer membrane protein, putative [Arabidopsis thaliana]	Arabidopsis thaliana	Atha	030	Atha030
gi|15228272|ref|NP_188284.1| ATTOC120; GTP binding [Arabidopsis thaliana]	Arabidopsis thaliana	Atha	031	Atha031
gi|15227268|ref|NP_179255.1| TOC132 (MULTIMERIC TRANSLOCON COMPLEX IN THE OUTER ENVELOPE MEMBRANE 132); transmembrane receptor [Arabidopsis thaliana]	Arabidopsis thaliana	Atha	032	Atha032
gi|30683416|ref|NP_193316.3| GTP binding [Arabidopsis thaliana]	Arabidopsis thaliana	Atha	033	Atha033
gi|18403519|ref|NP_565784.1| disease resistance protein-related [Arabidopsis thaliana]	Arabidopsis thaliana	Atha	034	Atha034
gi|30679171|ref|NP_567242.2| TOC159 (TRANSLOCON AT THE OUTER ENVELOPE MEMBRANE OF CHLOROPLASTS 159); transmembrane receptor [Arabidopsis thaliana]	Arabidopsis thaliana	Atha	035	Atha035
gi|66819731|ref|XP_643524.1| GTP-binding protein, HSR1-related domain-containing protein [Dictyostelium discoideum AX4]	Dictyostelium discoideum	Ddis	001	Ddis001
gi|221105088|ref|XP_002159305.1| PREDICTED: similar to AIG1-like protein; 48352-49494 [Hydra magnipapillata]	Hydra magnipapillata	Hmag	001	Hmag001
gi|221106991|ref|XP_002168601.1| PREDICTED: similar to LOC100149441 protein, partial [Hydra magnipapillata]	Hydra magnipapillata	Hmag	002	Hmag002
gi|291232339|ref|XP_002736115.1| PREDICTED: hypothetical protein [Saccoglossus kowalevskii]	Saccoglossus kowalevskii	Skow	001	Skow001
gi|291242538|ref|XP_002741163.1| PREDICTED: GTPase, IMAP family member 7-like [Saccoglossus kowalevskii]	Saccoglossus kowalevskii	Skow	002	Skow002
gi|291223381|ref|XP_002731688.1| PREDICTED: GTPase, IMAP family member 4-like [Saccoglossus kowalevskii]	Saccoglossus kowalevskii	Skow	003	Skow003
gi|291223377|ref|XP_002731686.1| PREDICTED: GTPase, IMAP family member 4-like [Saccoglossus kowalevskii]	Saccoglossus kowalevskii	Skow	004	Skow004
gi|291223379|ref|XP_002731687.1| PREDICTED: GTPase, IMAP family member 4-like [Saccoglossus kowalevskii]	Saccoglossus kowalevskii	Skow	005	Skow005
gi|291242540|ref|XP_002741164.1| PREDICTED: regulatory factor X4-like, partial [Saccoglossus kowalevskii]	Saccoglossus kowalevskii	Skow	006	Skow006
gi|260808502|ref|XP_002599046.1| hypothetical protein BRAFLDRAFT_225057 [Branchiostoma floridae]	Branchiostoma floridae	Bflo	001	Bflo001
gi|260808500|ref|XP_002599045.1| hypothetical protein BRAFLDRAFT_225056 [Branchiostoma floridae]	Branchiostoma floridae	Bflo	002	Bflo002
gi|260785268|ref|XP_002587684.1| hypothetical protein BRAFLDRAFT_92731 [Branchiostoma floridae]	Branchiostoma floridae	Bflo	003	Bflo003
gi|260817543|ref|XP_002603645.1| hypothetical protein BRAFLDRAFT_158777 [Branchiostoma floridae]	Branchiostoma floridae	Bflo	004	Bflo004
gi|260789037|ref|XP_002589554.1| hypothetical protein BRAFLDRAFT_224626 [Branchiostoma floridae]	Branchiostoma floridae	Bflo	005	Bflo005
gi|260813418|ref|XP_002601415.1| hypothetical protein BRAFLDRAFT_224290 [Branchiostoma floridae]	Branchiostoma floridae	Bflo	006	Bflo006
gi|260782473|ref|XP_002586311.1| hypothetical protein BRAFLDRAFT_140691 [Branchiostoma floridae]	Branchiostoma floridae	Bflo	007	Bflo007
gi|260805272|ref|XP_002597511.1| hypothetical protein BRAFLDRAFT_158835 [Branchiostoma floridae]	Branchiostoma floridae	Bflo	008	Bflo008
gi|260805276|ref|XP_002597513.1| hypothetical protein BRAFLDRAFT_158732 [Branchiostoma floridae]	Branchiostoma floridae	Bflo	009	Bflo009
gi|260789035|ref|XP_002589553.1| hypothetical protein BRAFLDRAFT_196778 [Branchiostoma floridae]	Branchiostoma floridae	Bflo	010	Bflo010
gi|260805274|ref|XP_002597512.1| hypothetical protein BRAFLDRAFT_219798 [Branchiostoma floridae]	Branchiostoma floridae	Bflo	011	Bflo011
gi|260805270|ref|XP_002597510.1| hypothetical protein BRAFLDRAFT_187125 [Branchiostoma floridae]	Branchiostoma floridae	Bflo	012	Bflo012
gi|260789603|ref|XP_002589835.1| hypothetical protein BRAFLDRAFT_247915 [Branchiostoma floridae]	Branchiostoma floridae	Bflo	013	Bflo013
gi|260789605|ref|XP_002589836.1| hypothetical protein BRAFLDRAFT_139413 [Branchiostoma floridae]	Branchiostoma floridae	Bflo	014	Bflo014
gi|8922873|ref|NP_060796.1| GTPase IMAP family member 4 [Homo sapiens]	Homo sapiens	Hsap	001	Hsap001
gi|23397516|ref|NP_694968.1| GTPase IMAP family member 7 [Homo sapiens]	Homo sapiens	Hsap	002	Hsap002
gi|28416949|ref|NP_060854.2| GTPase IMAP family member 5 [Homo sapiens]	Homo sapiens	Hsap	003	Hsap003
gi|18594498|ref|NP_570115.1| GTPase IMAP family member 1 [Homo sapiens]	Homo sapiens	Hsap	004	Hsap004
gi|56119214|ref|NP_078987.3| GTPase IMAP family member 6 [Homo sapiens]	Homo sapiens	Hsap	005	Hsap005
gi|28416431|ref|NP_056475.1| GTPase IMAP family member 2 [Homo sapiens]	Homo sapiens	Hsap	006	Hsap006
gi|28416956|ref|NP_783161.1| GTPase IMAP family member 8 [Homo sapiens]	Homo sapiens	Hsap	007	Hsap007
gi|304376292|ref|NP_001182067.1| GTPase IMAP family member-like [Homo sapiens]	Homo sapiens	Hsap	008	Hsap008
gi|116267979|ref|NP_001070761.1| GTPase, IMAP family member [Danio rerio]	Danio rerio	Drer	001	Drer001
gi|292625917|ref|XP_001922564.2| PREDICTED: GTPase, IMAP family member 4-like [Danio rerio]	Danio rerio	Drer	002	Drer002
gi|292625921|ref|XP_002666177.1| PREDICTED: GTPase, IMAP family member 4-like [Danio rerio]	Danio rerio	Drer	003	Drer003
gi|292622210|ref|XP_001921598.2| PREDICTED: hypothetical protein [Danio rerio]	Danio rerio	Drer	004	Drer004
gi|292627249|ref|XP_001920186.2| PREDICTED: GTPase, IMAP family member 4-like [Danio rerio]	Danio rerio	Drer	005	Drer005
gi|292610123|ref|XP_001344097.3| PREDICTED: GTPase, IMAP family member 1-like [Danio rerio]	Danio rerio	Drer	006	Drer006
gi|292613902|ref|XP_001919661.2| PREDICTED: GTPase, IMAP family member 4-like [Danio rerio]	Danio rerio	Drer	007	Drer007
gi|292613900|ref|XP_001332579.2| PREDICTED: similar to LOC560949 protein [Danio rerio]	Danio rerio	Drer	008	Drer008
gi|292628670|ref|XP_002667054.1| PREDICTED: GTPase, IMAP family member 4-like [Danio rerio]	Danio rerio	Drer	009	Drer009
gi|61806532|ref|NP_001013499.1| hypothetical protein LOC541354 [Danio rerio]	Danio rerio	Drer	010	Drer010
gi|292628662|ref|XP_002667050.1| PREDICTED: GTPase, IMAP family member 4-like, partial [Danio rerio]	Danio rerio	Drer	011	Drer011
gi|292622216|ref|XP_002664913.1| PREDICTED: GTPase, IMAP family member 4-like [Danio rerio]	Danio rerio	Drer	012	Drer012
gi|292625923|ref|XP_002666178.1| PREDICTED: GTPase, IMAP family member 4-like [Danio rerio]	Danio rerio	Drer	013	Drer013
gi|292611341|ref|XP_001346030.3| PREDICTED: hypothetical protein, partial [Danio rerio]	Danio rerio	Drer	014	Drer014
gi|125833735|ref|XP_001340626.1| PREDICTED: GTPase, IMAP family member-like [Danio rerio]	Danio rerio	Drer	015	Drer015
gi|292611401|ref|XP_002661086.1| PREDICTED: GTPase, IMAP family member 4-like, partial [Danio rerio]	Danio rerio	Drer	016	Drer016
gi|292628666|ref|XP_002667052.1| PREDICTED: GTPase, IMAP family member 4-like, partial [Danio rerio]	Danio rerio	Drer	017	Drer017
gi|292611405|ref|XP_699048.4| PREDICTED: GTPase, IMAP family member 4-like [Danio rerio]	Danio rerio	Drer	018	Drer018
gi|292611339|ref|XP_699777.3| PREDICTED: GTPase, IMAP family member 7-like [Danio rerio]	Danio rerio	Drer	019	Drer019
gi|292622240|ref|XP_001345111.3| PREDICTED: GTPase, IMAP family member 4-like [Danio rerio]	Danio rerio	Drer	020	Drer020
gi|292611399|ref|XP_001340687.2| PREDICTED: hypothetical protein [Danio rerio]	Danio rerio	Drer	021	Drer021
gi|292628664|ref|XP_002667051.1| PREDICTED: GTPase, IMAP family member 4-like [Danio rerio]	Danio rerio	Drer	022	Drer022
gi|292622242|ref|XP_002664922.1| PREDICTED: GTPase, IMAP family member 4-like [Danio rerio]	Danio rerio	Drer	023	Drer023
gi|292622907|ref|XP_002665151.1| PREDICTED: GTPase, IMAP family member 4-like [Danio rerio]	Danio rerio	Drer	024	Drer024
gi|292609864|ref|XP_001333131.3| PREDICTED: similar to GTPase, IMAP family member 7 [Danio rerio]	Danio rerio	Drer	025	Drer025
gi|189516602|ref|XP_001919315.1| PREDICTED: hypothetical protein [Danio rerio]	Danio rerio	Drer	026	Drer026
gi|292627273|ref|XP_690846.4| PREDICTED: hypothetical protein [Danio rerio]	Danio rerio	Drer	027	Drer027
gi|125839502|ref|XP_689287.2| PREDICTED: GTPase, IMAP family member 4-like [Danio rerio]	Danio rerio	Drer	028	Drer028
gi|189517554|ref|XP_001922097.1| PREDICTED: GTPase, IMAP family member 4-like [Danio rerio]	Danio rerio	Drer	029	Drer029
gi|292611034|ref|XP_002660951.1| PREDICTED: GTPase, IMAP family member 4-like [Danio rerio]	Danio rerio	Drer	030	Drer030
gi|292611433|ref|XP_002661095.1| PREDICTED: hypothetical protein [Danio rerio]	Danio rerio	Drer	031	Drer031
gi|292609870|ref|XP_001333383.3| PREDICTED: GTPase, IMAP family member 4-like [Danio rerio]	Danio rerio	Drer	032	Drer032
gi|194578935|ref|NP_001124087.1| hypothetical protein LOC100170776 [Danio rerio]	Danio rerio	Drer	033	Drer033
gi|125833741|ref|XP_694421.2| PREDICTED: GTPase, IMAP family member 4-like [Danio rerio]	Danio rerio	Drer	034	Drer034
gi|292611407|ref|XP_002661091.1| PREDICTED: GTPase, IMAP family member 7-like [Danio rerio]	Danio rerio	Drer	035	Drer035
gi|189529752|ref|XP_001921558.1| PREDICTED: hypothetical protein [Danio rerio]	Danio rerio	Drer	036	Drer036
gi|292611031|ref|XP_693568.4| PREDICTED: GTPase, IMAP family member 4-like [Danio rerio]	Danio rerio	Drer	037	Drer037
gi|292610097|ref|XP_699740.4| PREDICTED: GTPase, IMAP family member 4-like [Danio rerio]	Danio rerio	Drer	038	Drer038
gi|292629778|ref|XP_002667570.1| PREDICTED: GTPase, IMAP family member 4-like, partial [Danio rerio]	Danio rerio	Drer	039	Drer039
gi|115496394|ref|NP_001070042.1| hypothetical protein LOC767632 [Danio rerio]	Danio rerio	Drer	040	Drer040
gi|189527146|ref|XP_001919203.1| PREDICTED: GTPase IMAP family member 7-like [Danio rerio]	Danio rerio	Drer	041	Drer041
gi|189529728|ref|XP_001921313.1| PREDICTED: GTPase IMAP family member 7-like [Danio rerio]	Danio rerio	Drer	042	Drer042
gi|292622246|ref|XP_002664923.1| PREDICTED: GTPase, IMAP family member 4-like [Danio rerio]	Danio rerio	Drer	043	Drer043
gi|292629537|ref|XP_002667446.1| PREDICTED: hypothetical protein, partial [Danio rerio]	Danio rerio	Drer	044	Drer044
gi|292622244|ref|XP_001921856.2| PREDICTED: GTPase, IMAP family member 4-like, partial [Danio rerio]	Danio rerio	Drer	045	Drer045
gi|292622102|ref|XP_002664874.1| PREDICTED: GTPase, IMAP family member 4-like [Danio rerio]	Danio rerio	Drer	046	Drer046
gi|292610330|ref|XP_001332712.3| PREDICTED: GTPase IMAP family member 7-like [Danio rerio]	Danio rerio	Drer	047	Drer047
gi|292622230|ref|XP_698100.4| PREDICTED: GTPase, IMAP family member 4-like [Danio rerio]	Danio rerio	Drer	048	Drer048
gi|292629555|ref|XP_002667455.1| PREDICTED: GTPase, IMAP family member 4-like, partial [Danio rerio]	Danio rerio	Drer	049	Drer049
gi|292622236|ref|XP_001344981.3| PREDICTED: GTPase, IMAP family member 1-like [Danio rerio]	Danio rerio	Drer	050	Drer050
gi|292622909|ref|XP_002665153.1| PREDICTED: GTPase, IMAP family member 4-like, partial [Danio rerio]	Danio rerio	Drer	051	Drer051
gi|292611451|ref|XP_001336602.3| PREDICTED: GTPase, IMAP family member 4-like, partial [Danio rerio]	Danio rerio	Drer	052	Drer052
gi|292610099|ref|XP_001343670.3| PREDICTED: GTPase, IMAP family member 4-like [Danio rerio]	Danio rerio	Drer	053	Drer053
gi|189529784|ref|XP_001345011.2| PREDICTED: GTPase, IMAP family member 1-like [Danio rerio]	Danio rerio	Drer	054	Drer054
gi|292622208|ref|XP_001921580.2| PREDICTED: GTPase, IMAP family member 4-like [Danio rerio]	Danio rerio	Drer	055	Drer055
gi|189516695|ref|XP_001920541.1| PREDICTED: hypothetical protein [Danio rerio]	Danio rerio	Drer	056	Drer056
gi|189517556|ref|XP_001922125.1| PREDICTED: GTPase, IMAP family member 4-like [Danio rerio]	Danio rerio	Drer	057	Drer057
gi|189516305|ref|XP_001340834.2| PREDICTED: si:ch211-131e11.19 [Danio rerio]	Danio rerio	Drer	058	Drer058
gi|292630276|ref|XP_001920359.2| PREDICTED: hypothetical protein [Danio rerio]	Danio rerio	Drer	059	Drer059
gi|292610115|ref|XP_001919534.2| PREDICTED: GTPase, IMAP family member 4-like, partial [Danio rerio]	Danio rerio	Drer	060	Drer060
gi|292610109|ref|XP_002660632.1| PREDICTED: GTPase, IMAP family member 4-like [Danio rerio]	Danio rerio	Drer	061	Drer061
gi|292611435|ref|XP_687461.4| PREDICTED: GTPase, IMAP family member 4-like [Danio rerio]	Danio rerio	Drer	062	Drer062
gi|47550801|ref|NP_999926.1| hypothetical protein LOC406638 [Danio rerio]	Danio rerio	Drer	063	Drer063
gi|292622201|ref|XP_001918439.2| PREDICTED: GTPase, IMAP family member 4-like [Danio rerio]	Danio rerio	Drer	064	Drer064
gi|292622232|ref|XP_002664918.1| PREDICTED: GTPase, IMAP family member 4-like [Danio rerio]	Danio rerio	Drer	065	Drer065
gi|292611380|ref|XP_691419.4| PREDICTED: GTPase, IMAP family member 4-like [Danio rerio]	Danio rerio	Drer	066	Drer066
gi|292622224|ref|XP_002664916.1| PREDICTED: GTPase, IMAP family member 4-like, partial [Danio rerio]	Danio rerio	Drer	067	Drer067
gi|292611428|ref|XP_001343325.3| PREDICTED: GTPase, IMAP family member 4-like [Danio rerio]	Danio rerio	Drer	068	Drer068
gi|292611396|ref|XP_001340195.2| PREDICTED: GTPase, IMAP family member 4-like [Danio rerio]	Danio rerio	Drer	069	Drer069
gi|125805003|ref|XP_001338049.1| PREDICTED: GTPase IMAP family member 7-like [Danio rerio]	Danio rerio	Drer	070	Drer070
gi|292621853|ref|XP_002664794.1| PREDICTED: GTPase IMAP family member 7-like [Danio rerio]	Danio rerio	Drer	071	Drer071
gi|292622203|ref|XP_001921360.2| PREDICTED: GTPase IMAP family member 7-like [Danio rerio]	Danio rerio	Drer	072	Drer072
gi|292621072|ref|XP_002664541.1| PREDICTED: GTPase, IMAP family member 4-like, partial [Danio rerio]	Danio rerio	Drer	073	Drer073
gi|189529780|ref|XP_001344821.2| PREDICTED: GTPase, IMAP family member 4-like [Danio rerio]	Danio rerio	Drer	074	Drer074
gi|125804708|ref|XP_001343473.1| PREDICTED: GTPase IMAP family member 7-like [Danio rerio]	Danio rerio	Drer	075	Drer075
gi|292616657|ref|XP_001342345.2| PREDICTED: GTPase, IMAP family member 4-like [Danio rerio]	Danio rerio	Drer	076	Drer076
gi|50539748|ref|NP_001002344.1| hypothetical protein LOC436616 [Danio rerio]	Danio rerio	Drer	077	Drer077
gi|292609866|ref|XP_002660567.1| PREDICTED: GTPase, IMAP family member 4-like [Danio rerio]	Danio rerio	Drer	078	Drer078
gi|292611337|ref|XP_001330983.2| PREDICTED: GTPase, IMAP family member 4-like [Danio rerio]	Danio rerio	Drer	079	Drer079
gi|292610117|ref|XP_001919486.2| PREDICTED: GTPase IMAP family member 7-like [Danio rerio]	Danio rerio	Drer	080	Drer080
gi|292609868|ref|XP_001333215.3| PREDICTED: GTPase, IMAP family member 4-like [Danio rerio]	Danio rerio	Drer	081	Drer081
gi|292611335|ref|XP_001919344.2| PREDICTED: GTPase, IMAP family member 4-like [Danio rerio]	Danio rerio	Drer	082	Drer082
gi|292611386|ref|XP_001346108.3| PREDICTED: GTPase, IMAP family member 4-like [Danio rerio]	Danio rerio	Drer	083	Drer083
gi|54400602|ref|NP_001006050.1| hypothetical protein LOC450029 [Danio rerio]	Danio rerio	Drer	084	Drer084
gi|292628514|ref|XP_693796.4| PREDICTED: GTPase, IMAP family member 4-like [Danio rerio]	Danio rerio	Drer	085	Drer085
gi|189524668|ref|XP_001343549.2| PREDICTED: GTPase, IMAP family member 1-like [Danio rerio]	Danio rerio	Drer	086	Drer086
gi|82524311|ref|NP_001032307.1| Gimap9 protein [Danio rerio]	Danio rerio	Drer	087	Drer087
gi|292622839|ref|XP_002665123.1| PREDICTED: GTPase, IMAP family member 4-like [Danio rerio]	Danio rerio	Drer	088	Drer088
gi|125808569|ref|XP_694045.2| PREDICTED: si:dkeyp-67a8.4 [Danio rerio]	Danio rerio	Drer	089	Drer089
gi|189516612|ref|XP_001345953.2| PREDICTED: hypothetical protein [Danio rerio]	Danio rerio	Drer	090	Drer090
gi|113195630|ref|NP_001037788.1| hypothetical protein LOC553486 [Danio rerio]	Danio rerio	Drer	091	Drer091
gi|292622212|ref|XP_002664924.1| PREDICTED: GTPase IMAP family member 7-like [Danio rerio]	Danio rerio	Drer	092	Drer092
gi|292615361|ref|XP_002662626.1| PREDICTED: GTPase, IMAP family member 4-like [Danio rerio]	Danio rerio	Drer	093	Drer093
gi|189529778|ref|XP_001921726.1| PREDICTED: GTPase IMAP family member 7-like [Danio rerio]	Danio rerio	Drer	094	Drer094
gi|292622228|ref|XP_002664917.1| PREDICTED: GTPase IMAP family member 7-like [Danio rerio]	Danio rerio	Drer	095	Drer095
gi|125839463|ref|XP_001344110.1| PREDICTED: GTPase IMAP family member 7-like [Danio rerio]	Danio rerio	Drer	096	Drer096
gi|125812244|ref|XP_700278.2| PREDICTED: GTPase IMAP family member 7-like [Danio rerio]	Danio rerio	Drer	097	Drer097
gi|292622100|ref|XP_001921493.2| PREDICTED: GTPase IMAP family member 7-like [Danio rerio]	Danio rerio	Drer	098	Drer098
gi|292610103|ref|XP_002660629.1| PREDICTED: GTPase IMAP family member 7-like [Danio rerio]	Danio rerio	Drer	099	Drer099
gi|189529762|ref|XP_001921624.1| PREDICTED: GTPase IMAP family member 7-like [Danio rerio]	Danio rerio	Drer	100	Drer100
lcl|jgi_Lotgi1_105468_e_gw1.4.462.1 jgi_Lotgi1_105468_e_gw1.4.462.1	Lottia gigantea	Lgig	001	Lgig001
lcl|jgi_Lotgi1_105681_e_gw1.4.318.1 jgi_Lotgi1_105681_e_gw1.4.318.1	Lottia gigantea	Lgig	002	Lgig002
lcl|jgi_Lotgi1_153643_fgenesh2_pg.C_sca_4000102 jgi_Lotgi1_153643_fgenesh2_pg.C_sca_4000102	Lottia gigantea	Lgig	003	Lgig003
lcl|jgi_Lotgi1_105672_e_gw1.4.465.1 jgi_Lotgi1_105672_e_gw1.4.465.1	Lottia gigantea	Lgig	004	Lgig004
lcl|jgi_Lotgi1_67565_gw1.4.206.1 jgi_Lotgi1_67565_gw1.4.206.1	Lottia gigantea	Lgig	005	Lgig005
lcl|jgi_Lotgi1_153564_fgenesh2_pg.C_sca_4000023 jgi_Lotgi1_153564_fgenesh2_pg.C_sca_4000023	Lottia gigantea	Lgig	006	Lgig006
lcl|jgi_Lotgi1_85346_gw1.4.469.1 jgi_Lotgi1_85346_gw1.4.469.1	Lottia gigantea	Lgig	007	Lgig007
lcl|jgi_Lotgi1_153551_fgenesh2_pg.C_sca_4000010 jgi_Lotgi1_153551_fgenesh2_pg.C_sca_4000010	Lottia gigantea	Lgig	008	Lgig008
lcl|jgi_Lotgi1_75732_gw1.51.97.1 jgi_Lotgi1_75732_gw1.51.97.1	Lottia gigantea	Lgig	009	Lgig009
lcl|jgi_Lotgi1_59924_gw1.2607.1.1 jgi_Lotgi1_59924_gw1.2607.1.1	Lottia gigantea	Lgig	010	Lgig010
lcl|jgi_Lotgi1_228739_estExt_fgenesh2_pg.C_sca_40103 jgi_Lotgi1_228739_estExt_fgenesh2_pg.C_sca_40103	Lottia gigantea	Lgig	011	Lgig011
lcl|jgi_Lotgi1_75642_gw1.45.177.1 jgi_Lotgi1_75642_gw1.45.177.1	Lottia gigantea	Lgig	012	Lgig012
lcl|jgi_Lotgi1_195901_estExt_Genewise1.C_sca_710004 jgi_Lotgi1_195901_estExt_Genewise1.C_sca_710004	Lottia gigantea	Lgig	013	Lgig013
lcl|jgi_Lotgi1_121326_e_gw1.36.187.1 jgi_Lotgi1_121326_e_gw1.36.187.1	Lottia gigantea	Lgig	014	Lgig014
lcl|jgi_Lotgi1_78964_gw1.4.399.1 jgi_Lotgi1_78964_gw1.4.399.1	Lottia gigantea	Lgig	015	Lgig015
lcl|jgi_Lotgi1_68582_gw1.4.226.1 jgi_Lotgi1_68582_gw1.4.226.1	Lottia gigantea	Lgig	016	Lgig016
lcl|jgi_Lotgi1_78945_gw1.4.396.1 jgi_Lotgi1_78945_gw1.4.396.1	Lottia gigantea	Lgig	017	Lgig017
lcl|jgi_Lotgi1_68575_gw1.4.225.1 jgi_Lotgi1_68575_gw1.4.225.1	Lottia gigantea	Lgig	018	Lgig018
lcl|jgi_Lotgi1_153644_fgenesh2_pg.C_sca_4000103 jgi_Lotgi1_153644_fgenesh2_pg.C_sca_4000103	Lottia gigantea	Lgig	019	Lgig019
lcl|jgi_Lotgi1_78943_gw1.39.210.1 jgi_Lotgi1_78943_gw1.39.210.1	Lottia gigantea	Lgig	020	Lgig020
lcl|jgi_Lotgi1_67410_gw1.39.119.1 jgi_Lotgi1_67410_gw1.39.119.1	Lottia gigantea	Lgig	021	Lgig021
lcl|jgi_Lotgi1_66975_gw1.4.198.1 jgi_Lotgi1_66975_gw1.4.198.1	Lottia gigantea	Lgig	022	Lgig022
lcl|jgi_Lotgi1_67727_gw1.4.214.1 jgi_Lotgi1_67727_gw1.4.214.1	Lottia gigantea	Lgig	023	Lgig023
jgi|Nemve1|208361|fgenesh1_pg.scaffold_91000062	Nematostella vectensis	Nvec	001	Nvec001
lcl|Cluster002028 Cluster002028 putative nuclear encoded protein Method: similarity and extension	Acropora millepora	Amil	001	Amil001
lcl|Cluster024980 Cluster024980 putative nuclear encoded protein Method: similarity and extension DIFF	Acropora millepora	Amil	002	Amil002
lcl|Cluster015015 Cluster015015 putative nuclear encoded protein Method: similarity and extension DIFF	Acropora millepora	Amil	003	Amil003
lcl|Cluster012256 Cluster012256 putative nuclear encoded protein Method: similarity and extension DIFF	Acropora millepora	Amil	004	Amil004
lcl|Cluster021280 Cluster021280 putative nuclear encoded protein Method: similarity and extension	Acropora millepora	Amil	005	Amil005
lcl|Cluster005148 Cluster005148 putative nuclear encoded protein Method: similarity and extension	Acropora millepora	Amil	006	Amil006
jgi|Monbr1|17102|estExt_gwp_gw1.C_20276 source=Monbr1-best-proteins.fasta	Monosiga brevicollis	Mbre	001	Mbre001
jgi|Monbr1|25320|fgenesh2_pg.scaffold_9000254 source=Monbr1-best-proteins.fasta	Monosiga brevicollis	Mbre	002	Mbre002
gi|50732185|ref|XP_418519.1| PREDICTED: hypothetical protein [Gallus gallus]	Gallus gallus	Ggal	001	Ggal001
gi|118085418|ref|XP_427236.2| PREDICTED: similar to human immunity associated protein 1 [Gallus gallus]	Gallus gallus	Ggal	002	Ggal002
gi|118085420|ref|XP_427237.2| PREDICTED: similar to GTPase, IMAP family member 7 [Gallus gallus]	Gallus gallus	Ggal	003	Ggal003
gi|118085449|ref|XP_418486.2| PREDICTED: similar to GTPase, IMAP family member 7 [Gallus gallus]	Gallus gallus	Ggal	004	Ggal004
gi|118085451|ref|XP_001232410.1| PREDICTED: similar to GTPase, IMAP family member 7 [Gallus gallus]	Gallus gallus	Ggal	005	Ggal005
gi|118085406|ref|XP_418469.2| PREDICTED: similar to GTPase, IMAP family member 8 [Gallus gallus]	Gallus gallus	Ggal	006	Ggal006
gi|118085416|ref|XP_418473.2| PREDICTED: similar to human immunity associated protein 1 [Gallus gallus]	Gallus gallus	Ggal	007	Ggal007
gi|50746433|ref|XP_420495.1| PREDICTED: similar to LOC553316 protein [Gallus gallus]	Gallus gallus	Ggal	008	Ggal008
gi|118085447|ref|XP_001232365.1| PREDICTED: similar to GTPase, IMAP family member 6 [Gallus gallus]	Gallus gallus	Ggal	009	Ggal009
gi|301622017|ref|XP_002940337.1| PREDICTED: hypothetical protein LOC100493352 [Xenopus (Silurana) tropicalis]	Xenopus tropicalus	Xtro	001	Xtro001
gi|301626896|ref|XP_002942622.1| PREDICTED: hypothetical protein LOC100496973 [Xenopus (Silurana) tropicalis]	Xenopus tropicalus	Xtro	002	Xtro002
